# Supplementary material for: The Depth-Depended Fungal Diversity and Non-depth-Depended Aroma Profiles of Pit Mud for Strong-Flavor Baijiu
Source: Front Microbiol. 2022 Jan 6;12:789845. doi: 10.3389/fmicb.2021.789845 (PMC8770870; doi:10.3389/fmicb.2021.789845)
Supplement: Supplementary file 2 [file Table_1.XLSX]

## Sheet: Sheet1
General information of sequence and alpha diversity in HTD samples
Sample name	Number of reads	Number of OTUs	Chao1 index	Number of observed species	Shannon index	Simpson index
Upper1	55498	767	834.752	473.28	3.5483	0.742724
Upper2	70730	280	255.641	169.68	3.43084	0.818264
Upper3	72631	257	255.466	157.82	2.42728	0.695114
Upper4	56088	1024	1082.58	630.22	5.11715	0.902195
Upper5	19035	442	659.328	433.46	4.12447	0.864044
Upper6	44943	605	692.353	414.8	2.42595	0.453551
Upper7	59583	389	416.497	228.74	3.85943	0.853688
Upper8	50544	533	565.858	361.12	3.372	0.736935
Upper9	66519	561	546.238	353.56	3.17986	0.674332
Middle1	50368	567	607.72	374.74	4.28097	0.873793
Middle2	51106	451	496.828	289.06	3.66032	0.843895
Middle3	48284	165	177.855	110.28	3.07304	0.82182
Middle4	47938	943	1026.57	646.32	4.76022	0.831371
Middle5	63659	787	779.528	489.22	4.08203	0.83306
Middle6	49520	663	723.956	442.06	3.0846	0.606152
Middle7	60722	412	423.551	251.28	4.56098	0.916654
Middle8	31976	459	588.627	364.58	4.8501	0.899694
Middle9	66709	668	640.467	421.24	3.89664	0.767889
Lower1	45151	738	824.779	513.06	3.92867	0.810223
Lower2	30790	720	930.6	578.82	4.77697	0.890885
Lower3	25304	396	526.217	344.44	4.64417	0.923352
Lower4	53857	403	435.799	240.26	3.02725	0.767574
Lower5	49938	715	768.071	466.58	3.85291	0.753281
Lower6	54406	390	413.926	251.78	1.16401	0.197716
Lower7	47510	283	324.265	172.04	3.86093	0.90692
Lower8	56683	858	904.271	528.3	4.71829	0.905831
Lower9	65180	825	808.577	486.36	4.66553	0.893659
